# Supplementary material for: Genome-Wide Association Study of Reproductive Traits in Large White Pigs
Source: Animals (Basel). 2024 Oct 6;14(19):2874. doi: 10.3390/ani14192874 (PMC11475698; doi:10.3390/ani14192874)
Supplement: Supplementary file 1 [file animals-14-02874-s001.zip]

Archive with 10 entries (10 files):
- Figure S1.png
- Figure S2.png
- Figure S3.jpg
- Figure S4.jpg
- Figure S5.png
- Figure S6.png
- Figure S7.png
- Figure S8.png
- Figure S9.png
- Table S1.xlsx
