# Supplementary material for: Genome-Wide Association Study of Reproductive Traits in Large White Pigs
Source: Animals (Basel). 2024 Oct 6;14(19):2874. doi: 10.3390/ani14192874 (PMC11475698; doi:10.3390/ani14192874)
Supplement: Supplementary file 1 [file animals-14-02874-s001.zip › Table S1.xlsx]

## Sheet: Table S1
Table S1. Significant Gene Ontology and KEGG Pathway Analyses for Eight Reproductive Traits.
Term	Database	ID	Input number	Background number	P-Value	Corrected P-Value	Input	Hyperlink
Citrate cycle (TCA cycle)	KEGG PATHWAY	hsa00020	1	30	0.0125616	0.0628447	SUCLG1	http://www.genome.jp/kegg-bin/show_pathway?hsa00020/hsa:8802%09red
Propanoate metabolism	KEGG PATHWAY	hsa00640	1	34	0.0141716	0.0628447	SUCLG1	http://www.genome.jp/kegg-bin/show_pathway?hsa00640/hsa:8802%09red
Adherens junction	KEGG PATHWAY	hsa04520	1	72	0.0293446	0.0628447	WASF3	http://www.genome.jp/kegg-bin/show_pathway?hsa04520/hsa:10810%09red
Pertussis	KEGG PATHWAY	hsa05133	1	76	0.030929	0.0628447	IRF8	http://www.genome.jp/kegg-bin/show_pathway?hsa05133/hsa:3394%09red
Protein digestion and absorption	KEGG PATHWAY	hsa04974	1	90	0.0364551	0.0628447	COL21A1	http://www.genome.jp/kegg-bin/show_pathway?hsa04974/hsa:81578%09red
Fc gamma R-mediated phagocytosis	KEGG PATHWAY	hsa04666	1	94	0.0380286	0.0628447	WASF3	http://www.genome.jp/kegg-bin/show_pathway?hsa04666/hsa:10810%09red
Choline metabolism in cancer	KEGG PATHWAY	hsa05231	1	99	0.0399921	0.0628447	WASF3	http://www.genome.jp/kegg-bin/show_pathway?hsa05231/hsa:10810%09red
Carbon metabolism	KEGG PATHWAY	hsa01200	1	117	0.0470295	0.0646655	SUCLG1	http://www.genome.jp/kegg-bin/show_pathway?hsa01200/hsa:8802%09red
NOD-like receptor signaling pathway	KEGG PATHWAY	hsa04621	1	178	0.0705204	0.0861916	PAN3	http://www.genome.jp/kegg-bin/show_pathway?hsa04621/hsa:171389%09red
Proteoglycans in cancer	KEGG PATHWAY	hsa05205	1	203	0.07999	0.087989	COL21A1	http://www.genome.jp/kegg-bin/show_pathway?hsa05205/hsa:81578%09red
Metabolic pathways	KEGG PATHWAY	hsa01100	1	1433	0.448695	0.448695	SUCLG1	http://www.genome.jp/kegg-bin/show_pathway?hsa01100/hsa:8802%09red
peptidyl-arginine methylation, to asymmetrical-dimethyl arginine	Gene Ontology	GO:0019919	1	5	0.0024429	0.0314296	PRMT6	http://amigo.geneontology.org/amigo/term/GO:0019919
protein-arginine omega-N asymmetric methyltransferase activity	Gene Ontology	GO:0035242	1	5	0.0024429	0.0314296	PRMT6	http://amigo.geneontology.org/amigo/term/GO:0035242
basal cortex	Gene Ontology	GO:0045180	1	5	0.0024429	0.0314296	PKD2	http://amigo.geneontology.org/amigo/term/GO:0045180
glial cell-derived neurotrophic factor receptor activity	Gene Ontology	GO:0016167	1	5	0.0024429	0.0314296	GFRA2	http://amigo.geneontology.org/amigo/term/GO:0016167
protein-arginine omega-N monomethyltransferase activity	Gene Ontology	GO:0035241	1	5	0.0024429	0.0314296	PRMT6	http://amigo.geneontology.org/amigo/term/GO:0035241
metanephric S-shaped body morphogenesis	Gene Ontology	GO:0072284	1	5	0.0024429	0.0314296	PKD2	http://amigo.geneontology.org/amigo/term/GO:0072284
mesonephric duct development	Gene Ontology	GO:0072177	1	5	0.0024429	0.0314296	PKD2	http://amigo.geneontology.org/amigo/term/GO:0072177
lamellipodium	Gene Ontology	GO:0030027	2	185	0.00259156	0.0314296	PKD2|WASF3	http://amigo.geneontology.org/amigo/term/GO:0030027
integral component of cytoplasmic side of endoplasmic reticulum membrane	Gene Ontology	GO:0071458	1	6	0.00284951	0.0314296	PKD2	http://amigo.geneontology.org/amigo/term/GO:0071458
modification of postsynaptic actin cytoskeleton	Gene Ontology	GO:0098885	1	6	0.00284951	0.0314296	WASF3	http://amigo.geneontology.org/amigo/term/GO:0098885
histone H4-R3 methylation	Gene Ontology	GO:0043985	1	6	0.00284951	0.0314296	PRMT6	http://amigo.geneontology.org/amigo/term/GO:0043985
negative regulation of histone H3-K4 methylation	Gene Ontology	GO:0051572	1	6	0.00284951	0.0314296	PRMT6	http://amigo.geneontology.org/amigo/term/GO:0051572
determination of liver left/right asymmetry	Gene Ontology	GO:0071910	1	6	0.00284951	0.0314296	PKD2	http://amigo.geneontology.org/amigo/term/GO:0071910
positive regulation of cytoplasmic mRNA processing body assembly	Gene Ontology	GO:0010606	1	6	0.00284951	0.0314296	PAN3	http://amigo.geneontology.org/amigo/term/GO:0010606
histone-arginine N-methyltransferase activity	Gene Ontology	GO:0008469	1	6	0.00284951	0.0314296	PRMT6	http://amigo.geneontology.org/amigo/term/GO:0008469
negative regulation of histone deacetylation	Gene Ontology	GO:0031064	1	6	0.00284951	0.0314296	PRMT6	http://amigo.geneontology.org/amigo/term/GO:0031064
protein-arginine N-methyltransferase activity	Gene Ontology	GO:0016274	1	7	0.00325596	0.0314296	PRMT6	http://amigo.geneontology.org/amigo/term/GO:0016274
vasopressin receptor activity	Gene Ontology	GO:0005000	1	7	0.00325596	0.0314296	PAN3	http://amigo.geneontology.org/amigo/term/GO:0005000
zinc ion import across plasma membrane	Gene Ontology	GO:0071578	1	7	0.00325596	0.0314296	SLC39A12	http://amigo.geneontology.org/amigo/term/GO:0071578
negative regulation of inflammatory response to antigenic stimulus	Gene Ontology	GO:0002862	1	7	0.00325596	0.0314296	PAN3	http://amigo.geneontology.org/amigo/term/GO:0002862
metanephric mesenchyme development	Gene Ontology	GO:0072075	1	8	0.00366225	0.0314296	PKD2	http://amigo.geneontology.org/amigo/term/GO:0072075
inorganic cation transmembrane transport	Gene Ontology	GO:0098662	1	8	0.00366225	0.0314296	PKD2	http://amigo.geneontology.org/amigo/term/GO:0098662
regulation of calcium ion import	Gene Ontology	GO:0090279	1	9	0.00406839	0.0314296	PKD2	http://amigo.geneontology.org/amigo/term/GO:0090279
outward rectifier potassium channel activity	Gene Ontology	GO:0015271	1	9	0.00406839	0.0314296	PKD2	http://amigo.geneontology.org/amigo/term/GO:0015271
cytoplasmic sequestering of transcription factor	Gene Ontology	GO:0042994	1	9	0.00406839	0.0314296	PKD2	http://amigo.geneontology.org/amigo/term/GO:0042994
glial cell-derived neurotrophic factor receptor signaling pathway	Gene Ontology	GO:0035860	1	9	0.00406839	0.0314296	GFRA2	http://amigo.geneontology.org/amigo/term/GO:0035860
cation channel complex	Gene Ontology	GO:0034703	1	10	0.00447438	0.0314296	PKD2	http://amigo.geneontology.org/amigo/term/GO:0034703
positive regulation of Arp2/3 complex-mediated actin nucleation	Gene Ontology	GO:2000601	1	10	0.00447438	0.0314296	WASF3	http://amigo.geneontology.org/amigo/term/GO:2000601
deadenylation-dependent decapping of nuclear-transcribed mRNA	Gene Ontology	GO:0000290	1	10	0.00447438	0.0314296	PAN3	http://amigo.geneontology.org/amigo/term/GO:0000290
SCAR complex	Gene Ontology	GO:0031209	1	11	0.00488021	0.0314296	WASF3	http://amigo.geneontology.org/amigo/term/GO:0031209
cellular response to osmotic stress	Gene Ontology	GO:0071470	1	11	0.00488021	0.0314296	PKD2	http://amigo.geneontology.org/amigo/term/GO:0071470
regulation of microtubule polymerization	Gene Ontology	GO:0031113	1	11	0.00488021	0.0314296	SLC39A12	http://amigo.geneontology.org/amigo/term/GO:0031113
placenta blood vessel development	Gene Ontology	GO:0060674	1	12	0.00528588	0.0314296	PKD2	http://amigo.geneontology.org/amigo/term/GO:0060674
negative regulation of ryanodine-sensitive calcium-release channel activity	Gene Ontology	GO:0060315	1	12	0.00528588	0.0314296	PKD2	http://amigo.geneontology.org/amigo/term/GO:0060315
negative regulation of protein autophosphorylation	Gene Ontology	GO:0031953	1	12	0.00528588	0.0314296	GFRA2	http://amigo.geneontology.org/amigo/term/GO:0031953
cellular response to fluid shear stress	Gene Ontology	GO:0071498	1	12	0.00528588	0.0314296	PKD2	http://amigo.geneontology.org/amigo/term/GO:0071498
actinin binding	Gene Ontology	GO:0042805	1	12	0.00528588	0.0314296	PKD2	http://amigo.geneontology.org/amigo/term/GO:0042805
Golgi transport complex	Gene Ontology	GO:0017119	1	13	0.0056914	0.0321054	COG6	http://amigo.geneontology.org/amigo/term/GO:0017119
detection of mechanical stimulus	Gene Ontology	GO:0050982	1	13	0.0056914	0.0321054	PKD2	http://amigo.geneontology.org/amigo/term/GO:0050982
Arp2/3 complex binding	Gene Ontology	GO:0071933	1	14	0.00609677	0.0325099	WASF3	http://amigo.geneontology.org/amigo/term/GO:0071933
poly(A)-specific ribonuclease activity	Gene Ontology	GO:0004535	1	14	0.00609677	0.0325099	PAN3	http://amigo.geneontology.org/amigo/term/GO:0004535
muscle alpha-actinin binding	Gene Ontology	GO:0051371	1	15	0.00650198	0.0325099	PKD2	http://amigo.geneontology.org/amigo/term/GO:0051371
negative regulation of toll-like receptor signaling pathway	Gene Ontology	GO:0034122	1	15	0.00650198	0.0325099	PAN3	http://amigo.geneontology.org/amigo/term/GO:0034122
protein heterotetramerization	Gene Ontology	GO:0051290	1	15	0.00650198	0.0325099	PKD2	http://amigo.geneontology.org/amigo/term/GO:0051290
centrosome duplication	Gene Ontology	GO:0051298	1	17	0.00731193	0.0347343	PKD2	http://amigo.geneontology.org/amigo/term/GO:0051298
histone methylation	Gene Ontology	GO:0016571	1	18	0.00771668	0.0347343	PRMT6	http://amigo.geneontology.org/amigo/term/GO:0016571
myeloid cell differentiation	Gene Ontology	GO:0030099	1	18	0.00771668	0.0347343	IRF8	http://amigo.geneontology.org/amigo/term/GO:0030099
eye photoreceptor cell development	Gene Ontology	GO:0042462	1	18	0.00771668	0.0347343	OLFM3	http://amigo.geneontology.org/amigo/term/GO:0042462
histone methyltransferase activity	Gene Ontology	GO:0042054	1	19	0.00812127	0.0347343	PRMT6	http://amigo.geneontology.org/amigo/term/GO:0042054
regulation of mitochondrion organization	Gene Ontology	GO:0010821	1	19	0.00812127	0.0347343	PRMT6	http://amigo.geneontology.org/amigo/term/GO:0010821
positive regulation of myelination	Gene Ontology	GO:0031643	1	19	0.00812127	0.0347343	WASF3	http://amigo.geneontology.org/amigo/term/GO:0031643
protein tetramerization	Gene Ontology	GO:0051262	1	20	0.0085257	0.0347343	PKD2	http://amigo.geneontology.org/amigo/term/GO:0051262
cilium organization	Gene Ontology	GO:0044782	1	20	0.0085257	0.0347343	PKD2	http://amigo.geneontology.org/amigo/term/GO:0044782
embryonic placenta development	Gene Ontology	GO:0001892	1	20	0.0085257	0.0347343	PKD2	http://amigo.geneontology.org/amigo/term/GO:0001892
zinc ion transmembrane transporter activity	Gene Ontology	GO:0005385	1	21	0.00892998	0.0350821	SLC39A12	http://amigo.geneontology.org/amigo/term/GO:0005385
voltage-gated sodium channel activity	Gene Ontology	GO:0005248	1	21	0.00892998	0.0350821	PKD2	http://amigo.geneontology.org/amigo/term/GO:0005248
nuclear-transcribed mRNA poly(A) tail shortening	Gene Ontology	GO:0000289	1	22	0.00933411	0.0354052	PAN3	http://amigo.geneontology.org/amigo/term/GO:0000289
aorta development	Gene Ontology	GO:0035904	1	22	0.00933411	0.0354052	PKD2	http://amigo.geneontology.org/amigo/term/GO:0035904
cellular senescence	Gene Ontology	GO:0090398	1	23	0.00973808	0.0363115	PRMT6	http://amigo.geneontology.org/amigo/term/GO:0090398
defense response to protozoan	Gene Ontology	GO:0042832	1	24	0.0101419	0.037187	IRF8	http://amigo.geneontology.org/amigo/term/GO:0042832
positive regulation of cell cycle arrest	Gene Ontology	GO:0071158	1	25	0.0105456	0.0380332	PKD2	http://amigo.geneontology.org/amigo/term/GO:0071158
protein kinase A regulatory subunit binding	Gene Ontology	GO:0034237	1	26	0.0109491	0.0382349	WASF3	http://amigo.geneontology.org/amigo/term/GO:0034237
AMPA glutamate receptor complex	Gene Ontology	GO:0032281	1	26	0.0109491	0.0382349	OLFM3	http://amigo.geneontology.org/amigo/term/GO:0032281
oligodendrocyte development	Gene Ontology	GO:0014003	1	27	0.0113524	0.0387606	WASF3	http://amigo.geneontology.org/amigo/term/GO:0014003
integral component of lumenal side of endoplasmic reticulum membrane	Gene Ontology	GO:0071556	1	28	0.0117556	0.0387606	PKD2	http://amigo.geneontology.org/amigo/term/GO:0071556
potassium channel activity	Gene Ontology	GO:0005267	1	29	0.0121587	0.0387606	PKD2	http://amigo.geneontology.org/amigo/term/GO:0005267
neural tube development	Gene Ontology	GO:0021915	1	29	0.0121587	0.0387606	PKD2	http://amigo.geneontology.org/amigo/term/GO:0021915
non-motile cilium	Gene Ontology	GO:0097730	1	30	0.0125616	0.0387606	PKD2	http://amigo.geneontology.org/amigo/term/GO:0097730
base-excision repair	Gene Ontology	GO:0006284	1	30	0.0125616	0.0387606	PRMT6	http://amigo.geneontology.org/amigo/term/GO:0006284
receptor signaling pathway via JAK-STAT	Gene Ontology	GO:0007259	1	31	0.0129643	0.0387606	PKD2	http://amigo.geneontology.org/amigo/term/GO:0007259
positive regulation of cyclin-dependent protein serine/threonine kinase activity	Gene Ontology	GO:0045737	1	31	0.0129643	0.0387606	PKD2	http://amigo.geneontology.org/amigo/term/GO:0045737
cellular zinc ion homeostasis	Gene Ontology	GO:0006882	1	31	0.0129643	0.0387606	SLC39A12	http://amigo.geneontology.org/amigo/term/GO:0006882
regulation of neuron projection development	Gene Ontology	GO:0010975	1	31	0.0129643	0.0387606	SLC39A12	http://amigo.geneontology.org/amigo/term/GO:0010975
spinal cord development	Gene Ontology	GO:0021510	1	32	0.0133669	0.0387606	PKD2	http://amigo.geneontology.org/amigo/term/GO:0021510
intra-Golgi vesicle-mediated transport	Gene Ontology	GO:0006891	1	32	0.0133669	0.0387606	COG6	http://amigo.geneontology.org/amigo/term/GO:0006891
lamellipodium assembly	Gene Ontology	GO:0030032	1	33	0.0137693	0.0387606	WASF3	http://amigo.geneontology.org/amigo/term/GO:0030032
actin filament polymerization	Gene Ontology	GO:0030041	1	33	0.0137693	0.0387606	WASF3	http://amigo.geneontology.org/amigo/term/GO:0030041
tricarboxylic acid cycle	Gene Ontology	GO:0006099	1	34	0.0141716	0.0387606	SUCLG1	http://amigo.geneontology.org/amigo/term/GO:0006099
filamentous actin	Gene Ontology	GO:0031941	1	34	0.0141716	0.0387606	PKD2	http://amigo.geneontology.org/amigo/term/GO:0031941
phosphoprotein binding	Gene Ontology	GO:0051219	1	35	0.0145737	0.0387606	PKD2	http://amigo.geneontology.org/amigo/term/GO:0051219
cellular response to reactive oxygen species	Gene Ontology	GO:0034614	1	35	0.0145737	0.0387606	PKD2	http://amigo.geneontology.org/amigo/term/GO:0034614
RNA phosphodiester bond hydrolysis, exonucleolytic	Gene Ontology	GO:0090503	1	35	0.0145737	0.0387606	PAN3	http://amigo.geneontology.org/amigo/term/GO:0090503
release of sequestered calcium ion into cytosol	Gene Ontology	GO:0051209	1	36	0.0149757	0.0387606	PKD2	http://amigo.geneontology.org/amigo/term/GO:0051209
immune system process	Gene Ontology	GO:0002376	1	36	0.0149757	0.0387606	IRF8	http://amigo.geneontology.org/amigo/term/GO:0002376
positive regulation of interleukin-12 production	Gene Ontology	GO:0032735	1	36	0.0149757	0.0387606	IRF8	http://amigo.geneontology.org/amigo/term/GO:0032735
voltage-gated calcium channel activity	Gene Ontology	GO:0005245	1	38	0.0157792	0.0403653	PKD2	http://amigo.geneontology.org/amigo/term/GO:0005245
positive regulation of nitric oxide biosynthetic process	Gene Ontology	GO:0045429	1	39	0.0161807	0.0409166	PKD2	http://amigo.geneontology.org/amigo/term/GO:0045429
RNA binding	Gene Ontology	GO:0003723	3	1366	0.0168643	0.0415146	PAN3|SUCLG1|MTHFSD	http://amigo.geneontology.org/amigo/term/GO:0003723
extracellular matrix structural constituent conferring tensile strength	Gene Ontology	GO:0030020	1	41	0.0169832	0.0415146	COL21A1	http://amigo.geneontology.org/amigo/term/GO:0030020
negative regulation of G1/S transition of mitotic cell cycle	Gene Ontology	GO:2000134	1	41	0.0169832	0.0415146	PKD2	http://amigo.geneontology.org/amigo/term/GO:2000134
branching involved in ureteric bud morphogenesis	Gene Ontology	GO:0001658	1	42	0.0173843	0.0420279	PKD2	http://amigo.geneontology.org/amigo/term/GO:0001658
cation channel activity	Gene Ontology	GO:0005261	1	43	0.0177852	0.0420724	PKD2	http://amigo.geneontology.org/amigo/term/GO:0005261
protein targeting	Gene Ontology	GO:0006605	1	43	0.0177852	0.0420724	PAN3	http://amigo.geneontology.org/amigo/term/GO:0006605
negative regulation of I-kappaB kinase/NF-kappaB signaling	Gene Ontology	GO:0043124	1	45	0.0185865	0.0430424	PAN3	http://amigo.geneontology.org/amigo/term/GO:0043124
regulation of megakaryocyte differentiation	Gene Ontology	GO:0045652	1	45	0.0185865	0.0430424	PRMT6	http://amigo.geneontology.org/amigo/term/GO:0045652
voltage-gated ion channel activity	Gene Ontology	GO:0005244	1	46	0.0189869	0.0435117	PKD2	http://amigo.geneontology.org/amigo/term/GO:0005244
basal plasma membrane	Gene Ontology	GO:0009925	1	50	0.0205871	0.0466925	PKD2	http://amigo.geneontology.org/amigo/term/GO:0009925
cellular response to cAMP	Gene Ontology	GO:0071320	1	53	0.0217857	0.0487105	PKD2	http://amigo.geneontology.org/amigo/term/GO:0071320
cytoskeletal protein binding	Gene Ontology	GO:0008092	1	54	0.0221849	0.0487105	PKD2	http://amigo.geneontology.org/amigo/term/GO:0008092
calcium channel activity	Gene Ontology	GO:0005262	1	54	0.0221849	0.0487105	PKD2	http://amigo.geneontology.org/amigo/term/GO:0005262
extracellular vesicle	Gene Ontology	GO:1903561	1	55	0.0225839	0.0487105	SLC39A12	http://amigo.geneontology.org/amigo/term/GO:1903561
ciliary membrane	Gene Ontology	GO:0060170	1	55	0.0225839	0.0487105	PKD2	http://amigo.geneontology.org/amigo/term/GO:0060170
determination of left/right symmetry	Gene Ontology	GO:0007368	1	58	0.0237802	0.0496048	PKD2	http://amigo.geneontology.org/amigo/term/GO:0007368
protein homotetramerization	Gene Ontology	GO:0051289	1	59	0.0241787	0.0496048	PKD2	http://amigo.geneontology.org/amigo/term/GO:0051289
nucleotide binding	Gene Ontology	GO:0000166	1	60	0.0245769	0.0496048	SUCLG1	http://amigo.geneontology.org/amigo/term/GO:0000166
collagen trimer	Gene Ontology	GO:0005581	1	60	0.0245769	0.0496048	COL21A1	http://amigo.geneontology.org/amigo/term/GO:0005581
voltage-gated potassium channel activity	Gene Ontology	GO:0005249	1	60	0.0245769	0.0496048	PKD2	http://amigo.geneontology.org/amigo/term/GO:0005249
syntaxin binding	Gene Ontology	GO:0019905	1	60	0.0245769	0.0496048	TXLNB	http://amigo.geneontology.org/amigo/term/GO:0019905
phagocytosis	Gene Ontology	GO:0006909	1	60	0.0245769	0.0496048	IRF8	http://amigo.geneontology.org/amigo/term/GO:0006909
positive regulation of interferon-gamma production	Gene Ontology	GO:0032729	1	63	0.0257709	0.0506602	IRF8	http://amigo.geneontology.org/amigo/term/GO:0032729
heart looping	Gene Ontology	GO:0001947	1	63	0.0257709	0.0506602	PKD2	http://amigo.geneontology.org/amigo/term/GO:0001947
protein binding	Gene Ontology	GO:0005515	9	11779	0.0257907	0.0506602	PAN3|OLFM3|DOCK9|PKD2|IRF8|PRMT6|TXLNB|COG6|GSE1	http://amigo.geneontology.org/amigo/term/GO:0005515
type I interferon signaling pathway	Gene Ontology	GO:0060337	1	66	0.0269635	0.0524953	IRF8	http://amigo.geneontology.org/amigo/term/GO:0060337
extrinsic component of membrane	Gene Ontology	GO:0019898	1	67	0.0273607	0.0528014	GFRA2	http://amigo.geneontology.org/amigo/term/GO:0019898
negative regulation of ERK1 and ERK2 cascade	Gene Ontology	GO:0070373	1	70	0.0285515	0.0541494	PAN3	http://amigo.geneontology.org/amigo/term/GO:0070373
regulation of autophagy	Gene Ontology	GO:0010506	1	70	0.0285515	0.0541494	PAN3	http://amigo.geneontology.org/amigo/term/GO:0010506
interferon-gamma-mediated signaling pathway	Gene Ontology	GO:0060333	1	71	0.0289481	0.0544324	IRF8	http://amigo.geneontology.org/amigo/term/GO:0060333
calcium ion transport	Gene Ontology	GO:0006816	1	75	0.0305331	0.0569261	PKD2	http://amigo.geneontology.org/amigo/term/GO:0006816
liver development	Gene Ontology	GO:0001889	1	76	0.030929	0.0571796	PKD2	http://amigo.geneontology.org/amigo/term/GO:0001889
cellular response to calcium ion	Gene Ontology	GO:0071277	1	81	0.032906	0.0603277	PKD2	http://amigo.geneontology.org/amigo/term/GO:0071277
regulation of inflammatory response	Gene Ontology	GO:0050727	1	82	0.033301	0.0605472	PAN3	http://amigo.geneontology.org/amigo/term/GO:0050727
ATPase binding	Gene Ontology	GO:0051117	1	88	0.0356675	0.0637955	PKD2	http://amigo.geneontology.org/amigo/term/GO:0051117
P-body	Gene Ontology	GO:0000932	1	88	0.0356675	0.0637955	PAN3	http://amigo.geneontology.org/amigo/term/GO:0000932
wound healing	Gene Ontology	GO:0042060	1	89	0.0360614	0.0639799	PAN3	http://amigo.geneontology.org/amigo/term/GO:0042060
postsynapse	Gene Ontology	GO:0098794	1	93	0.0376355	0.0657127	WASF3	http://amigo.geneontology.org/amigo/term/GO:0098794
trans-Golgi network membrane	Gene Ontology	GO:0032588	1	93	0.0376355	0.0657127	COG6	http://amigo.geneontology.org/amigo/term/GO:0032588
small GTPase mediated signal transduction	Gene Ontology	GO:0007264	1	94	0.0380286	0.0658764	DOCK9	http://amigo.geneontology.org/amigo/term/GO:0007264
cellular response to interferon-gamma	Gene Ontology	GO:0071346	1	95	0.0384216	0.0660372	IRF8	http://amigo.geneontology.org/amigo/term/GO:0071346
sodium ion transmembrane transport	Gene Ontology	GO:0035725	1	97	0.0392072	0.0668649	PKD2	http://amigo.geneontology.org/amigo/term/GO:0035725
mitotic spindle	Gene Ontology	GO:0072686	1	100	0.0403843	0.0683427	PKD2	http://amigo.geneontology.org/amigo/term/GO:0072686
anchored component of membrane	Gene Ontology	GO:0031225	1	102	0.0411684	0.0691377	GFRA2	http://amigo.geneontology.org/amigo/term/GO:0031225
motile cilium	Gene Ontology	GO:0031514	1	104	0.0419518	0.0699196	PKD2	http://amigo.geneontology.org/amigo/term/GO:0031514
negative regulation of transcription by RNA polymerase II	Gene Ontology	GO:0000122	2	832	0.0444223	0.0734805	IRF8|PRMT6	http://amigo.geneontology.org/amigo/term/GO:0000122
response to bacterium	Gene Ontology	GO:0009617	1	115	0.0462499	0.0753702	PAN3	http://amigo.geneontology.org/amigo/term/GO:0009617
calcium ion transmembrane transport	Gene Ontology	GO:0070588	1	115	0.0462499	0.0753702	PKD2	http://amigo.geneontology.org/amigo/term/GO:0070588
cytosol	Gene Ontology	GO:0005829	5	5095	0.046934	0.0759226	PAN3|COL21A1|DOCK9|SUCLG1|IRF8	http://amigo.geneontology.org/amigo/term/GO:0005829
guanyl-nucleotide exchange factor activity	Gene Ontology	GO:0005085	1	123	0.0493645	0.0781308	DOCK9	http://amigo.geneontology.org/amigo/term/GO:0005085
transmembrane receptor protein tyrosine kinase signaling pathway	Gene Ontology	GO:0007169	1	123	0.0493645	0.0781308	GFRA2	http://amigo.geneontology.org/amigo/term/GO:0007169
potassium ion transmembrane transport	Gene Ontology	GO:0071805	1	123	0.0493645	0.0781308	PKD2	http://amigo.geneontology.org/amigo/term/GO:0071805
endomembrane system	Gene Ontology	GO:0012505	1	125	0.0501416	0.078794	DOCK9	http://amigo.geneontology.org/amigo/term/GO:0012505
autophagy	Gene Ontology	GO:0006914	1	126	0.05053	0.0788411	IRF8	http://amigo.geneontology.org/amigo/term/GO:0006914
protein-containing complex assembly	Gene Ontology	GO:0065003	1	129	0.0516941	0.0800895	WASF3	http://amigo.geneontology.org/amigo/term/GO:0065003
cell cycle arrest	Gene Ontology	GO:0007050	1	130	0.0520819	0.080126	PKD2	http://amigo.geneontology.org/amigo/term/GO:0007050
regulation of signal transduction by p53 class mediator	Gene Ontology	GO:1901796	1	131	0.0524695	0.0801618	PRMT6	http://amigo.geneontology.org/amigo/term/GO:1901796
ion channel binding	Gene Ontology	GO:0044325	1	133	0.0532443	0.0807844	PKD2	http://amigo.geneontology.org/amigo/term/GO:0044325
cytoskeleton organization	Gene Ontology	GO:0007010	1	138	0.0551786	0.0831458	WASF3	http://amigo.geneontology.org/amigo/term/GO:0007010
cytoplasmic vesicle membrane	Gene Ontology	GO:0030659	1	144	0.0574949	0.0860468	PKD2	http://amigo.geneontology.org/amigo/term/GO:0030659
regulation of cell shape	Gene Ontology	GO:0008360	1	150	0.0598059	0.0888719	WASF3	http://amigo.geneontology.org/amigo/term/GO:0008360
ciliary basal body	Gene Ontology	GO:0036064	1	151	0.0601905	0.0888719	PKD2	http://amigo.geneontology.org/amigo/term/GO:0036064
Golgi apparatus	Gene Ontology	GO:0005794	2	1002	0.061868	0.0907397	OLFM3|PKD2	http://amigo.geneontology.org/amigo/term/GO:0005794
cellular response to lipopolysaccharide	Gene Ontology	GO:0071222	1	158	0.0628789	0.091009	IRF8	http://amigo.geneontology.org/amigo/term/GO:0071222
mRNA processing	Gene Ontology	GO:0006397	1	158	0.0628789	0.091009	PAN3	http://amigo.geneontology.org/amigo/term/GO:0006397
histone binding	Gene Ontology	GO:0042393	1	163	0.0647948	0.093169	PRMT6	http://amigo.geneontology.org/amigo/term/GO:0042393
actin cytoskeleton organization	Gene Ontology	GO:0030036	1	166	0.0659425	0.0942036	WASF3	http://amigo.geneontology.org/amigo/term/GO:0030036
regulation of cell population proliferation	Gene Ontology	GO:0042127	1	169	0.067089	0.0952231	PKD2	http://amigo.geneontology.org/amigo/term/GO:0042127
blood coagulation	Gene Ontology	GO:0007596	1	173	0.0686155	0.0967654	DOCK9	http://amigo.geneontology.org/amigo/term/GO:0007596
cell-cell junction	Gene Ontology	GO:0005911	1	183	0.0724216	0.101482	PKD2	http://amigo.geneontology.org/amigo/term/GO:0005911
endoplasmic reticulum to Golgi vesicle-mediated transport	Gene Ontology	GO:0006888	1	188	0.0743191	0.10271	COG6	http://amigo.geneontology.org/amigo/term/GO:0006888
heart development	Gene Ontology	GO:0007507	1	189	0.0746982	0.10271	PKD2	http://amigo.geneontology.org/amigo/term/GO:0007507
Wnt signaling pathway	Gene Ontology	GO:0016055	1	189	0.0746982	0.10271	PKD2	http://amigo.geneontology.org/amigo/term/GO:0016055
positive regulation of transcription by RNA polymerase II	Gene Ontology	GO:0045944	2	1159	0.0797495	0.108974	PKD2|IRF8	http://amigo.geneontology.org/amigo/term/GO:0045944
receptor complex	Gene Ontology	GO:0043235	1	207	0.0814968	0.110675	GFRA2	http://amigo.geneontology.org/amigo/term/GO:0043235
defense response to bacterium	Gene Ontology	GO:0042742	1	209	0.0822493	0.111011	IRF8	http://amigo.geneontology.org/amigo/term/GO:0042742
cilium	Gene Ontology	GO:0005929	1	212	0.0833769	0.111847	PKD2	http://amigo.geneontology.org/amigo/term/GO:0005929
signaling receptor activity	Gene Ontology	GO:0038023	1	214	0.084128	0.112171	GFRA2	http://amigo.geneontology.org/amigo/term/GO:0038023
protein kinase activity	Gene Ontology	GO:0004672	1	216	0.0848784	0.112489	PAN3	http://amigo.geneontology.org/amigo/term/GO:0004672
axon guidance	Gene Ontology	GO:0007411	1	222	0.0871264	0.114777	GFRA2	http://amigo.geneontology.org/amigo/term/GO:0007411
nuclear membrane	Gene Ontology	GO:0031965	1	237	0.0927237	0.121424	PAN3	http://amigo.geneontology.org/amigo/term/GO:0031965
DNA-binding transcription repressor activity, RNA polymerase II-specific	Gene Ontology	GO:0001227	1	253	0.0986587	0.128431	IRF8	http://amigo.geneontology.org/amigo/term/GO:0001227
MAPK cascade	Gene Ontology	GO:0000165	1	261	0.101612	0.131498	GFRA2	http://amigo.geneontology.org/amigo/term/GO:0000165
actin binding	Gene Ontology	GO:0003779	1	266	0.103454	0.133099	WASF3	http://amigo.geneontology.org/amigo/term/GO:0003779
integral component of plasma membrane	Gene Ontology	GO:0005887	2	1380	0.107322	0.137273	SLC39A12|PKD2	http://amigo.geneontology.org/amigo/term/GO:0005887
plasma membrane	Gene Ontology	GO:0005886	4	4619	0.110155	0.139702	PAN3|PKD2|SUCLG1|GFRA2	http://amigo.geneontology.org/amigo/term/GO:0005886
cytoplasm	Gene Ontology	GO:0005737	4	4624	0.110492	0.139702	PKD2|IRF8|TXLNB|MTHFSD	http://amigo.geneontology.org/amigo/term/GO:0005737
endoplasmic reticulum lumen	Gene Ontology	GO:0005788	1	296	0.114429	0.143854	COL21A1	http://amigo.geneontology.org/amigo/term/GO:0005788
cadherin binding	Gene Ontology	GO:0045296	1	305	0.117697	0.14629	DOCK9	http://amigo.geneontology.org/amigo/term/GO:0045296
nervous system development	Gene Ontology	GO:0007399	1	305	0.117697	0.14629	GFRA2	http://amigo.geneontology.org/amigo/term/GO:0007399
positive regulation of GTPase activity	Gene Ontology	GO:0043547	1	307	0.118422	0.146364	DOCK9	http://amigo.geneontology.org/amigo/term/GO:0043547
protein transport	Gene Ontology	GO:0015031	1	320	0.123118	0.151319	COG6	http://amigo.geneontology.org/amigo/term/GO:0015031
extracellular space	Gene Ontology	GO:0005615	2	1572	0.133132	0.162716	OLFM3|COL21A1	http://amigo.geneontology.org/amigo/term/GO:0005615
signaling receptor binding	Gene Ontology	GO:0005102	1	353	0.134935	0.163539	PKD2	http://amigo.geneontology.org/amigo/term/GO:0005102
glutamatergic synapse	Gene Ontology	GO:0098978	1	354	0.135291	0.163539	WASF3	http://amigo.geneontology.org/amigo/term/GO:0098978
mitochondrial matrix	Gene Ontology	GO:0005759	1	370	0.140965	0.168545	SUCLG1	http://amigo.geneontology.org/amigo/term/GO:0005759
collagen-containing extracellular matrix	Gene Ontology	GO:0062023	1	370	0.140965	0.168545	COL21A1	http://amigo.geneontology.org/amigo/term/GO:0062023
inflammatory response	Gene Ontology	GO:0006954	1	381	0.144845	0.172248	PAN3	http://amigo.geneontology.org/amigo/term/GO:0006954
external side of plasma membrane	Gene Ontology	GO:0009897	1	392	0.148709	0.175776	GFRA2	http://amigo.geneontology.org/amigo/term/GO:0009897
negative regulation of cell population proliferation	Gene Ontology	GO:0008285	1	394	0.149409	0.175776	PKD2	http://amigo.geneontology.org/amigo/term/GO:0008285
cytoskeleton	Gene Ontology	GO:0005856	1	406	0.153603	0.179748	WASF3	http://amigo.geneontology.org/amigo/term/GO:0005856
synapse	Gene Ontology	GO:0045202	1	420	0.15847	0.184463	OLFM3	http://amigo.geneontology.org/amigo/term/GO:0045202
immune response	Gene Ontology	GO:0006955	1	427	0.160894	0.186298	IRF8	http://amigo.geneontology.org/amigo/term/GO:0006955
chromatin binding	Gene Ontology	GO:0003682	1	443	0.16641	0.191676	PRMT6	http://amigo.geneontology.org/amigo/term/GO:0003682
protein phosphorylation	Gene Ontology	GO:0006468	1	451	0.169155	0.193823	PAN3	http://amigo.geneontology.org/amigo/term/GO:0006468
viral process	Gene Ontology	GO:0016032	1	456	0.170866	0.19477	PRMT6	http://amigo.geneontology.org/amigo/term/GO:0016032
cell adhesion	Gene Ontology	GO:0007155	1	478	0.178357	0.202261	CNTNAP5	http://amigo.geneontology.org/amigo/term/GO:0007155
negative regulation of transcription, DNA-templated	Gene Ontology	GO:0045892	1	536	0.197803	0.223163	PRMT6	http://amigo.geneontology.org/amigo/term/GO:0045892
sequence-specific double-stranded DNA binding	Gene Ontology	GO:1990837	1	553	0.203421	0.228329	IRF8	http://amigo.geneontology.org/amigo/term/GO:1990837
innate immune response	Gene Ontology	GO:0045087	1	558	0.205066	0.229008	PAN3	http://amigo.geneontology.org/amigo/term/GO:0045087
membrane	Gene Ontology	GO:0016020	2	2075	0.206338	0.229265	PKD2|DOCK9	http://amigo.geneontology.org/amigo/term/GO:0016020
extracellular exosome	Gene Ontology	GO:0070062	2	2085	0.20785	0.229784	PKD2|WASF3	http://amigo.geneontology.org/amigo/term/GO:0070062
biological_process	Gene Ontology	GO:0008150	1	594	0.216817	0.238499	DOCK9	http://amigo.geneontology.org/amigo/term/GO:0008150
Golgi membrane	Gene Ontology	GO:0000139	1	616	0.223918	0.245085	COG6	http://amigo.geneontology.org/amigo/term/GO:0000139
RNA polymerase II cis-regulatory region sequence-specific DNA binding	Gene Ontology	GO:0000978	1	656	0.236675	0.257765	IRF8	http://amigo.geneontology.org/amigo/term/GO:0000978
protein homodimerization activity	Gene Ontology	GO:0042803	1	660	0.23794	0.257866	PKD2	http://amigo.geneontology.org/amigo/term/GO:0042803
calcium ion binding	Gene Ontology	GO:0005509	1	693	0.248299	0.267774	PKD2	http://amigo.geneontology.org/amigo/term/GO:0005509
perinuclear region of cytoplasm	Gene Ontology	GO:0048471	1	697	0.249546	0.267806	SLC39A12	http://amigo.geneontology.org/amigo/term/GO:0048471
nucleolus	Gene Ontology	GO:0005730	1	839	0.292569	0.312452	PRMT6	http://amigo.geneontology.org/amigo/term/GO:0005730
DNA-binding transcription factor activity, RNA polymerase II-specific	Gene Ontology	GO:0000981	1	874	0.302812	0.321829	IRF8	http://amigo.geneontology.org/amigo/term/GO:0000981
nuclear chromatin	Gene Ontology	GO:0000790	1	915	0.314635	0.332787	IRF8	http://amigo.geneontology.org/amigo/term/GO:0000790
endoplasmic reticulum membrane	Gene Ontology	GO:0005789	1	942	0.322317	0.339281	PKD2	http://amigo.geneontology.org/amigo/term/GO:0005789
signal transduction	Gene Ontology	GO:0007165	1	1013	0.342136	0.358163	SLC39A12	http://amigo.geneontology.org/amigo/term/GO:0007165
endoplasmic reticulum	Gene Ontology	GO:0005783	1	1018	0.343511	0.358163	PKD2	http://amigo.geneontology.org/amigo/term/GO:0005783
G protein-coupled receptor signaling pathway	Gene Ontology	GO:0007186	1	1132	0.374139	0.388257	PAN3	http://amigo.geneontology.org/amigo/term/GO:0007186
mitochondrion	Gene Ontology	GO:0005739	1	1258	0.40643	0.419787	SUCLG1	http://amigo.geneontology.org/amigo/term/GO:0005739
nucleoplasm	Gene Ontology	GO:0005654	2	3630	0.443366	0.455797	IRF8|PRMT6	http://amigo.geneontology.org/amigo/term/GO:0005654
identical protein binding	Gene Ontology	GO:0042802	1	1456	0.454036	0.464089	PKD2	http://amigo.geneontology.org/amigo/term/GO:0042802
ATP binding	Gene Ontology	GO:0005524	1	1463	0.455651	0.464089	PAN3	http://amigo.geneontology.org/amigo/term/GO:0005524
extracellular region	Gene Ontology	GO:0005576	1	1843	0.536929	0.544352	COL21A1	http://amigo.geneontology.org/amigo/term/GO:0005576
metal ion binding	Gene Ontology	GO:0046872	1	2298	0.619274	0.624956	PAN3	http://amigo.geneontology.org/amigo/term/GO:0046872
nucleus	Gene Ontology	GO:0005634	2	5208	0.646662	0.649615	IRF8|PRMT6	http://amigo.geneontology.org/amigo/term/GO:0005634
integral component of membrane	Gene Ontology	GO:0016021	1	3643	0.789631	0.789631	CNTNAP5	http://amigo.geneontology.org/amigo/term/GO:0016021
